# Supplementary material for: Transfer learning improves resting-state functional connectivity pattern analysis using convolutional neural networks
Source: Gigascience. 2018 Nov 5;7(12):giy130. doi: 10.1093/gigascience/giy130 (PMC6283213; doi:10.1093/gigascience/giy130)
Supplement: Supplemental Files [file giy130_supplemental_files.zip]

Archive with 6 entries (6 files):
- Additional_file_1.pdf
- Additional_file_2.pdf
- Additional_file_3.pdf
- Additional_file_4.pdf
- Additional_file_5.pdf
- Additional_file_6.pdf
